# Supplementary material for: Wild boar mapping using population-density statistics: From polygons to high resolution raster maps
Source: PLoS One. 2018 May 16;13(5):e0193295. doi: 10.1371/journal.pone.0193295 (PMC5955487; doi:10.1371/journal.pone.0193295)
Supplement: S1 Geodataset — (ZIP) [file pone.0193295.s005.zip]

Archive with 7 entries (6 files):
- /
- Read me file.docx
- Mosaic_final.tif
- Mosaic_final.tif.lyr
- Mosaic_final.tfw
- Mosaic_final.tif.aux.xml
- Mosaic_final.tif.ovr
