# Supplementary material for: Wild boar mapping using population-density statistics: From polygons to high resolution raster maps
Source: PLoS One. 2018 May 16;13(5):e0193295. doi: 10.1371/journal.pone.0193295 (PMC5955487; doi:10.1371/journal.pone.0193295)
Supplement: S1 Geodataset — (ZIP) [file pone.0193295.s005.zip › Mosaic_final.tfw]

5000.0000000000
0.0000000000
0.0000000000
-5000.0000000000
-4580462.0394695178
1908981.6651383694
